# Supplementary material for: Complex Analysis of Antioxidant Activity, Abscisic Acid Level, and Accumulation of Osmotica in Apple and Cherry In Vitro Cultures under Osmotic Stress
Source: Int J Mol Sci. 2021 Jul 25;22(15):7922. doi: 10.3390/ijms22157922 (PMC8347229; doi:10.3390/ijms22157922)
Supplement: Supplementary file 1 [file ijms-22-07922-s001.zip]

Archive with 1 entries (1 files):
- ijms-1261605-SI.pdf
